# Supplementary material for: N-terminal α-amino SUMOylation of cofilin-1 is critical for its regulation of actin depolymerization
Source: Nat Commun. 2023 Sep 14;14:5688. doi: 10.1038/s41467-023-41520-2 (PMC10502023; doi:10.1038/s41467-023-41520-2)
Supplement: Supplementary file 4 — Source Data [file 41467_2023_41520_MOESM4_ESM.zip]

Archive with 275 entries (247 files):
- Source Data/
- Source Data/Source Data.xlsx
- Source Data/Uncropped and Unprocessed Scans/
- Source Data/Uncropped and Unprocessed Scans/Fig. 1a/
- Source Data/Uncropped and Unprocessed Scans/Fig. 1a/IB GAPDH - Marker.tif
- Source Data/Uncropped and Unprocessed Scans/Fig. 1a/IB GAPDH.tif
- Source Data/Uncropped and Unprocessed Scans/Fig. 1a/IB HA - Marker.tif
- Source Data/Uncropped and Unprocessed Scans/Fig. 1a/IB HA.tif
- Source Data/Uncropped and Unprocessed Scans/Fig. 1a/IB SUMO1 - Marker.tif
- Source Data/Uncropped and Unprocessed Scans/Fig. 1a/IB SUMO1.tif
- Source Data/Uncropped and Unprocessed Scans/Fig. 1a/IP HA; IB HA - Marker.tif
- Source Data/Uncropped and Unprocessed Scans/Fig. 1a/IP HA; IB HA.tif
- Source Data/Uncropped and Unprocessed Scans/Fig. 1a/IP HA; IB SUMO1 - Marker.tif
- Source Data/Uncropped and Unprocessed Scans/Fig. 1a/IP HA; IB SUMO1.tif
- Source Data/Uncropped and Unprocessed Scans/Fig. 1b/
- Source Data/Uncropped and Unprocessed Scans/Fig. 1b/IB GAPDH - Marker.tif
- Source Data/Uncropped and Unprocessed Scans/Fig. 1b/IB GAPDH.tif
- Source Data/Uncropped and Unprocessed Scans/Fig. 1b/IB HA - Marker.tif
- Source Data/Uncropped and Unprocessed Scans/Fig. 1b/IB HA.tif
- Source Data/Uncropped and Unprocessed Scans/Fig. 1b/IB SUMO1 - Marker.tif
- Source Data/Uncropped and Unprocessed Scans/Fig. 1b/IB SUMO1.tif
- Source Data/Uncropped and Unprocessed Scans/Fig. 1b/IP Flag; IB HA - Marker.tif
- Source Data/Uncropped and Unprocessed Scans/Fig. 1b/IP Flag; IB HA.tif
- Source Data/Uncropped and Unprocessed Scans/Fig. 1b/IP Flag; IB SUMO1 - Marker.tif
- Source Data/Uncropped and Unprocessed Scans/Fig. 1b/IP Flag; IB SUMO1.tif
- Source Data/Uncropped and Unprocessed Scans/Fig. 1c/
- Source Data/Uncropped and Unprocessed Scans/Fig. 1c/IB CFL1 - Marker.tif
- Source Data/Uncropped and Unprocessed Scans/Fig. 1c/IB CFL1.tif
- Source Data/Uncropped and Unprocessed Scans/Fig. 1c/IB SUMO1 - Marker.tif
- Source Data/Uncropped and Unprocessed Scans/Fig. 1c/IB SUMO1.tif
- Source Data/Uncropped and Unprocessed Scans/Fig. 1d/
- Source Data/Uncropped and Unprocessed Scans/Fig. 1d/(Left) IB CFL1(rabbit) - Marker.tif
- Source Data/Uncropped and Unprocessed Scans/Fig. 1d/(Left) IB CFL1(rabbit).tif
- Source Data/Uncropped and Unprocessed Scans/Fig. 1d/(Right) IP CFL1(mouse); IB CFL1(rabbit) - Marker.tif
- Source Data/Uncropped and Unprocessed Scans/Fig. 1d/(Right) IP CFL1(mouse); IB CFL1(rabbit).tif
- Source Data/Uncropped and Unprocessed Scans/Fig. 1d/IB GAPDH - Marker.tif
- Source Data/Uncropped and Unprocessed Scans/Fig. 1d/IB GAPDH.tif
- Source Data/Uncropped and Unprocessed Scans/Fig. 1d/IB SUMO1 - Marker.tif
- Source Data/Uncropped and Unprocessed Scans/Fig. 1d/IB SUMO1.tif
- Source Data/Uncropped and Unprocessed Scans/Fig. 1d/IP CFL1(mouse); IB SUMO1 - Marker.tif
- Source Data/Uncropped and Unprocessed Scans/Fig. 1d/IP CFL1(mouse); IB SUMO1.tif
- Source Data/Uncropped and Unprocessed Scans/Fig. 2c/
- Source Data/Uncropped and Unprocessed Scans/Fig. 2c/IB GAPDH (Left 5 columns) - Marker.tif
- Source Data/Uncropped and Unprocessed Scans/Fig. 2c/IB GAPDH (Left 5 columns).tif
- Source Data/Uncropped and Unprocessed Scans/Fig. 2c/IB HA (Left 5 columns) - Marker.tif
- Source Data/Uncropped and Unprocessed Scans/Fig. 2c/IB HA (Left 5 columns).tif
- Source Data/Uncropped and Unprocessed Scans/Fig. 2c/IB SUMO1 (Left 5 columns) - Marker.tif
- Source Data/Uncropped and Unprocessed Scans/Fig. 2c/IB SUMO1 (Left 5 columns).tif
- Source Data/Uncropped and Unprocessed Scans/Fig. 2c/IP HA; IB HA (Left 5 columns) - Marker.tif
- Source Data/Uncropped and Unprocessed Scans/Fig. 2c/IP HA; IB HA (Left 5 columns).tif
- Source Data/Uncropped and Unprocessed Scans/Fig. 2c/IP HA; IB SUMO1 (Left 5 columns) - Marker.tif
- Source Data/Uncropped and Unprocessed Scans/Fig. 2c/IP HA; IB SUMO1 (Left 5 columns).tif
- Source Data/Uncropped and Unprocessed Scans/Fig. 2d/
- Source Data/Uncropped and Unprocessed Scans/Fig. 2d/(Left) IP HA; IB HA - Marker.tif
- Source Data/Uncropped and Unprocessed Scans/Fig. 2d/(Left) IP HA; IB HA.tif
- Source Data/Uncropped and Unprocessed Scans/Fig. 2d/(Right) IB HA - Marker.tif
- Source Data/Uncropped and Unprocessed Scans/Fig. 2d/(Right) IB HA.tif
- Source Data/Uncropped and Unprocessed Scans/Fig. 2d/IB GAPDH - Marker.tif
- Source Data/Uncropped and Unprocessed Scans/Fig. 2d/IB GAPDH.tif
- Source Data/Uncropped and Unprocessed Scans/Fig. 2d/IB Myc - Marker.tif
- Source Data/Uncropped and Unprocessed Scans/Fig. 2d/IB Myc.tif
- Source Data/Uncropped and Unprocessed Scans/Fig. 2d/IP HA; IB SUMO1 - Marker.tif
- Source Data/Uncropped and Unprocessed Scans/Fig. 2d/IP HA; IB SUMO1.tif
- Source Data/Uncropped and Unprocessed Scans/Fig. 2f/
- Source Data/Uncropped and Unprocessed Scans/Fig. 2f/CBB.tif
- Source Data/Uncropped and Unprocessed Scans/Fig. 2f/IB CFL1 - Marker.tif
- Source Data/Uncropped and Unprocessed Scans/Fig. 2f/IB CFL1.tif
- Source Data/Uncropped and Unprocessed Scans/Fig. 2f/IB SUMO1 - Marker.tif
- Source Data/Uncropped and Unprocessed Scans/Fig. 2f/IB SUMO1.tif
- Source Data/Uncropped and Unprocessed Scans/Fig. 2g/
- Source Data/Uncropped and Unprocessed Scans/Fig. 2g/IB CFL1 - Marker.tif
- Source Data/Uncropped and Unprocessed Scans/Fig. 2g/IB CFL1.tif
- Source Data/Uncropped and Unprocessed Scans/Fig. 2g/IB GST - Marker.tif
- Source Data/Uncropped and Unprocessed Scans/Fig. 2g/IB GST.tif
- Source Data/Uncropped and Unprocessed Scans/Fig. 2g/IB SUMO1 - Marker.tif
- Source Data/Uncropped and Unprocessed Scans/Fig. 2g/IB SUMO1.tif
- Source Data/Uncropped and Unprocessed Scans/Fig. 3a/
- Source Data/Uncropped and Unprocessed Scans/Fig. 3a/IB CFL1 (rabbit) - Marker.tif
- Source Data/Uncropped and Unprocessed Scans/Fig. 3a/IB CFL1 (rabbit).tif
- Source Data/Uncropped and Unprocessed Scans/Fig. 3a/IB GAPDH - Marker.tif
- Source Data/Uncropped and Unprocessed Scans/Fig. 3a/IB GAPDH.tif
- Source Data/Uncropped and Unprocessed Scans/Fig. 3a/IB SAE1 - Marker.tif
- Source Data/Uncropped and Unprocessed Scans/Fig. 3a/IB SAE1.tif
- Source Data/Uncropped and Unprocessed Scans/Fig. 3a/IP CFL1 (mouse); IB CFL1 (rabbit) - Marker.tif
- Source Data/Uncropped and Unprocessed Scans/Fig. 3a/IP CFL1 (mouse); IB CFL1 (rabbit).tif
- Source Data/Uncropped and Unprocessed Scans/Fig. 3a/IP CFL1 (mouse); IB SUMO1 (rabbit) - Marker.tif
- Source Data/Uncropped and Unprocessed Scans/Fig. 3a/IP CFL1 (mouse); IB SUMO1 (rabbit).tif
- Source Data/Uncropped and Unprocessed Scans/Fig. 3b/
- Source Data/Uncropped and Unprocessed Scans/Fig. 3b/IB CFL1 (rabbit) - Marker.tif
- Source Data/Uncropped and Unprocessed Scans/Fig. 3b/IB CFL1 (rabbit).tif
- Source Data/Uncropped and Unprocessed Scans/Fig. 3b/IB GAPDH - Marker.tif
- Source Data/Uncropped and Unprocessed Scans/Fig. 3b/IB GAPDH.tif
- Source Data/Uncropped and Unprocessed Scans/Fig. 3b/IB SAE2 - Marker.tif
- Source Data/Uncropped and Unprocessed Scans/Fig. 3b/IB SAE2.tif
- Source Data/Uncropped and Unprocessed Scans/Fig. 3b/IP CFL1 (mouse); IB CFL1 (rabbit) - Marker.tif
- Source Data/Uncropped and Unprocessed Scans/Fig. 3b/IP CFL1 (mouse); IB CFL1 (rabbit).tif
- Source Data/Uncropped and Unprocessed Scans/Fig. 3b/IP CFL1 (mouse); IB SUMO1 - Marker.tif
- Source Data/Uncropped and Unprocessed Scans/Fig. 3b/IP CFL1 (mouse); IB SUMO1.tif
- Source Data/Uncropped and Unprocessed Scans/Fig. 3c/
- Source Data/Uncropped and Unprocessed Scans/Fig. 3c/IB CFL1 (rabbit) - Marker.tif
- Source Data/Uncropped and Unprocessed Scans/Fig. 3c/IB CFL1 (rabbit).tif
- Source Data/Uncropped and Unprocessed Scans/Fig. 3c/IB GAPDH - Marker.tif
- Source Data/Uncropped and Unprocessed Scans/Fig. 3c/IB GAPDH.tif
- Source Data/Uncropped and Unprocessed Scans/Fig. 3c/IB Ubc9 - Marker.tif
- Source Data/Uncropped and Unprocessed Scans/Fig. 3c/IB Ubc9.tif
- Source Data/Uncropped and Unprocessed Scans/Fig. 3c/IP CFL1 (mouse); IB CFL1 (rabbit) - Marker.tif
- Source Data/Uncropped and Unprocessed Scans/Fig. 3c/IP CFL1 (mouse); IB CFL1 (rabbit).tif
- Source Data/Uncropped and Unprocessed Scans/Fig. 3c/IP CFL1 (mouse); IB SUMO1 (rabbit) - Marker.tif
- Source Data/Uncropped and Unprocessed Scans/Fig. 3c/IP CFL1 (mouse); IB SUMO1 (rabbit).tif
- Source Data/Uncropped and Unprocessed Scans/Fig. 3d/
- Source Data/Uncropped and Unprocessed Scans/Fig. 3d/IB CFL1 (rabbit) - Marker.tif
- Source Data/Uncropped and Unprocessed Scans/Fig. 3d/IB CFL1 (rabbit).tif
- Source Data/Uncropped and Unprocessed Scans/Fig. 3d/IB GAPDH - Marker.tif
- Source Data/Uncropped and Unprocessed Scans/Fig. 3d/IB GAPDH.tif
- Source Data/Uncropped and Unprocessed Scans/Fig. 3d/IB SENP1 - Marker.tif
- Source Data/Uncropped and Unprocessed Scans/Fig. 3d/IB SENP1.tif
- Source Data/Uncropped and Unprocessed Scans/Fig. 3d/IP CFL1 (mouse); IB CFL1 (rabbit) - Marker.tif
- Source Data/Uncropped and Unprocessed Scans/Fig. 3d/IP CFL1 (mouse); IB CFL1 (rabbit).tif
- Source Data/Uncropped and Unprocessed Scans/Fig. 3d/IP CFL1 (mouse); IB SUMO1 (rabbit) - Marker.tif
- Source Data/Uncropped and Unprocessed Scans/Fig. 3d/IP CFL1 (mouse); IB SUMO1 (rabbit).tif
- Source Data/Uncropped and Unprocessed Scans/Fig. 3e/
- Source Data/Uncropped and Unprocessed Scans/Fig. 3e/IB GAPDH - Marker.tif
- Source Data/Uncropped and Unprocessed Scans/Fig. 3e/IB GAPDH.tif
- Source Data/Uncropped and Unprocessed Scans/Fig. 3e/IB HA - Marker.tif
- Source Data/Uncropped and Unprocessed Scans/Fig. 3e/IB HA.tif
- Source Data/Uncropped and Unprocessed Scans/Fig. 3e/IB SAE1 - Marker.tif
- Source Data/Uncropped and Unprocessed Scans/Fig. 3e/IB SAE1.tif
- Source Data/Uncropped and Unprocessed Scans/Fig. 3e/IB SAE2 - Marker.tif
- Source Data/Uncropped and Unprocessed Scans/Fig. 3e/IB SAE2.tif
- Source Data/Uncropped and Unprocessed Scans/Fig. 3e/IB SENP1 - Marker.tif
- Source Data/Uncropped and Unprocessed Scans/Fig. 3e/IB SENP1.tif
- Source Data/Uncropped and Unprocessed Scans/Fig. 3e/IB Ubc9 - Marker.tif
- Source Data/Uncropped and Unprocessed Scans/Fig. 3e/IB Ubc9.tif
- Source Data/Uncropped and Unprocessed Scans/Fig. 3e/IP HA; IB HA - Marker.tif
- Source Data/Uncropped and Unprocessed Scans/Fig. 3e/IP HA; IB HA.tif
- Source Data/Uncropped and Unprocessed Scans/Fig. 3e/IP HA; IB SAE1 - Marker.tif
- Source Data/Uncropped and Unprocessed Scans/Fig. 3e/IP HA; IB SAE1.tif
- Source Data/Uncropped and Unprocessed Scans/Fig. 3e/IP HA; IB SAE2 - Marker.tif
- Source Data/Uncropped and Unprocessed Scans/Fig. 3e/IP HA; IB SAE2.tif
- Source Data/Uncropped and Unprocessed Scans/Fig. 3e/IP HA; IB SENP1 - Marker.tif
- Source Data/Uncropped and Unprocessed Scans/Fig. 3e/IP HA; IB SENP1.tif
- Source Data/Uncropped and Unprocessed Scans/Fig. 3e/IP HA; IB Ubc9 - Marker.tif
- Source Data/Uncropped and Unprocessed Scans/Fig. 3e/IP HA; IB Ubc9.tif
- Source Data/Uncropped and Unprocessed Scans/Fig. 3f/
- Source Data/Uncropped and Unprocessed Scans/Fig. 3f/IB GAPDH - Marker.tif
- Source Data/Uncropped and Unprocessed Scans/Fig. 3f/IB GAPDH.tif
- Source Data/Uncropped and Unprocessed Scans/Fig. 3f/IB HA - Marker.tif
- Source Data/Uncropped and Unprocessed Scans/Fig. 3f/IB HA.tif
- Source Data/Uncropped and Unprocessed Scans/Fig. 3f/IB SAE1 - Marker.tif
- Source Data/Uncropped and Unprocessed Scans/Fig. 3f/IB SAE1.tif
- Source Data/Uncropped and Unprocessed Scans/Fig. 3f/IB SAE2 - Marker.tif
- Source Data/Uncropped and Unprocessed Scans/Fig. 3f/IB SAE2.tif
- Source Data/Uncropped and Unprocessed Scans/Fig. 3f/IB SENP1 - Marker.tif
- Source Data/Uncropped and Unprocessed Scans/Fig. 3f/IB SENP1.tif
- Source Data/Uncropped and Unprocessed Scans/Fig. 3f/IB Ubc9 - Marker.tif
- Source Data/Uncropped and Unprocessed Scans/Fig. 3f/IB Ubc9.tif
- Source Data/Uncropped and Unprocessed Scans/Fig. 3f/IP HA; IB HA - Marker.tif
- Source Data/Uncropped and Unprocessed Scans/Fig. 3f/IP HA; IB HA.tif
- Source Data/Uncropped and Unprocessed Scans/Fig. 3f/IP HA; IB SAE1 - Marker.tif
- Source Data/Uncropped and Unprocessed Scans/Fig. 3f/IP HA; IB SAE1.tif
- Source Data/Uncropped and Unprocessed Scans/Fig. 3f/IP HA; IB SAE2 - Marker.tif
- Source Data/Uncropped and Unprocessed Scans/Fig. 3f/IP HA; IB SAE2.tif
- Source Data/Uncropped and Unprocessed Scans/Fig. 3f/IP HA; IB SENP1 - Marker.tif
- Source Data/Uncropped and Unprocessed Scans/Fig. 3f/IP HA; IB SENP1.tif
- Source Data/Uncropped and Unprocessed Scans/Fig. 3f/IP HA; IB Ubc9 - Marker.tif
- Source Data/Uncropped and Unprocessed Scans/Fig. 3f/IP HA; IB Ubc9.tif
- Source Data/Uncropped and Unprocessed Scans/Fig. 4b/
- Source Data/Uncropped and Unprocessed Scans/Fig. 4b/CBB.tif
- Source Data/Uncropped and Unprocessed Scans/Fig. S1c/
- Source Data/Uncropped and Unprocessed Scans/Fig. S1c/IB GAPDH - Marker.tif
- Source Data/Uncropped and Unprocessed Scans/Fig. S1c/IB GAPDH.tif
- Source Data/Uncropped and Unprocessed Scans/Fig. S1c/IB HA; IB His - Marker.tif
- Source Data/Uncropped and Unprocessed Scans/Fig. S1c/IB HA; IB His.tif
- Source Data/Uncropped and Unprocessed Scans/Fig. S1c/IB SUMO1 - Marker.tif
- Source Data/Uncropped and Unprocessed Scans/Fig. S1c/IB SUMO1.tif
- Source Data/Uncropped and Unprocessed Scans/Fig. S1c/IP HA; IB HA - Marker.tif
- Source Data/Uncropped and Unprocessed Scans/Fig. S1c/IP HA; IB HA.tif
- Source Data/Uncropped and Unprocessed Scans/Fig. S2b/
- Source Data/Uncropped and Unprocessed Scans/Fig. S2b/Left/
- Source Data/Uncropped and Unprocessed Scans/Fig. S2b/Left/IB GAPDH - Marker.tif
- Source Data/Uncropped and Unprocessed Scans/Fig. S2b/Left/IB GAPDH.tif
- Source Data/Uncropped and Unprocessed Scans/Fig. S2b/Left/IB HA - Marker.tif
- Source Data/Uncropped and Unprocessed Scans/Fig. S2b/Left/IB HA.tif
- Source Data/Uncropped and Unprocessed Scans/Fig. S2b/Left/IB SUMO1 - Marker.tif
- Source Data/Uncropped and Unprocessed Scans/Fig. S2b/Left/IB SUMO1.tif
- Source Data/Uncropped and Unprocessed Scans/Fig. S2b/Left/IP HA; IB HA - Marker.tif
- Source Data/Uncropped and Unprocessed Scans/Fig. S2b/Left/IP HA; IB HA.tif
- Source Data/Uncropped and Unprocessed Scans/Fig. S2b/Left/IP HA; IB SUMO1 - Marker.tif
- Source Data/Uncropped and Unprocessed Scans/Fig. S2b/Left/IP HA; IB SUMO1.tif
- Source Data/Uncropped and Unprocessed Scans/Fig. S2b/Middle/
- Source Data/Uncropped and Unprocessed Scans/Fig. S2b/Middle/IB GAPDH - Marker.tif
- Source Data/Uncropped and Unprocessed Scans/Fig. S2b/Middle/IB GAPDH.tif
- Source Data/Uncropped and Unprocessed Scans/Fig. S2b/Middle/IB HA - Marker.tif
- Source Data/Uncropped and Unprocessed Scans/Fig. S2b/Middle/IB HA.tif
- Source Data/Uncropped and Unprocessed Scans/Fig. S2b/Middle/IB SUMO1 - Marker.tif
- Source Data/Uncropped and Unprocessed Scans/Fig. S2b/Middle/IB SUMO1.tif
- Source Data/Uncropped and Unprocessed Scans/Fig. S2b/Middle/IP HA; IB HA - Marker.tif
- Source Data/Uncropped and Unprocessed Scans/Fig. S2b/Middle/IP HA; IB HA.tif
- Source Data/Uncropped and Unprocessed Scans/Fig. S2b/Middle/IP SUMO1 - Marker.tif
- Source Data/Uncropped and Unprocessed Scans/Fig. S2b/Middle/IP SUMO1.tif
- Source Data/Uncropped and Unprocessed Scans/Fig. S2b/Right/
- Source Data/Uncropped and Unprocessed Scans/Fig. S2b/Right/IB GAPDH - Marker.tif
- Source Data/Uncropped and Unprocessed Scans/Fig. S2b/Right/IB GAPDH.tif
- Source Data/Uncropped and Unprocessed Scans/Fig. S2b/Right/IB HA - Marker.tif
- Source Data/Uncropped and Unprocessed Scans/Fig. S2b/Right/IB HA.tif
- Source Data/Uncropped and Unprocessed Scans/Fig. S2b/Right/IB SUMO1 - Marker.tif
- Source Data/Uncropped and Unprocessed Scans/Fig. S2b/Right/IB SUMO1.tif
- Source Data/Uncropped and Unprocessed Scans/Fig. S2b/Right/IP HA; IB HA - Marker.tif
- Source Data/Uncropped and Unprocessed Scans/Fig. S2b/Right/IP HA; IB HA.tif
- Source Data/Uncropped and Unprocessed Scans/Fig. S2b/Right/IP HA; IB SUMO1 - Marker.tif
- Source Data/Uncropped and Unprocessed Scans/Fig. S2b/Right/IP HA; IB SUMO1.tif
- Source Data/Uncropped and Unprocessed Scans/Fig. S3a/
- Source Data/Uncropped and Unprocessed Scans/Fig. S3a/IB GAPDH - Marker.tif
- Source Data/Uncropped and Unprocessed Scans/Fig. S3a/IB GAPDH.tif
- Source Data/Uncropped and Unprocessed Scans/Fig. S3a/IB HA - Marker.tif
- Source Data/Uncropped and Unprocessed Scans/Fig. S3a/IB HA.tif
- Source Data/Uncropped and Unprocessed Scans/Fig. S3a/IB SUMO1 - Marker.tif
- Source Data/Uncropped and Unprocessed Scans/Fig. S3a/IB SUMO1.tif
- Source Data/Uncropped and Unprocessed Scans/Fig. S3a/IP HA; IB HA - Marker.tif
- Source Data/Uncropped and Unprocessed Scans/Fig. S3a/IP HA; IB HA.tif
- Source Data/Uncropped and Unprocessed Scans/Fig. S3a/IP HA; IB SUMO1 - Marker.tif
- Source Data/Uncropped and Unprocessed Scans/Fig. S3a/IP HA; IB SUMO1.tif
- Source Data/Uncropped and Unprocessed Scans/Fig. S3b/
- Source Data/Uncropped and Unprocessed Scans/Fig. S3b/IB GAPDH - Marker.tif
- Source Data/Uncropped and Unprocessed Scans/Fig. S3b/IB GAPDH.tif
- Source Data/Uncropped and Unprocessed Scans/Fig. S3b/IB HA - Marker.tif
- Source Data/Uncropped and Unprocessed Scans/Fig. S3b/IB HA.tif
- Source Data/Uncropped and Unprocessed Scans/Fig. S3b/IB SUMO1 - Marker.tif
- Source Data/Uncropped and Unprocessed Scans/Fig. S3b/IB SUMO1.tif
- Source Data/Uncropped and Unprocessed Scans/Fig. S3b/IP HA; IB HA - Marker.tif
- Source Data/Uncropped and Unprocessed Scans/Fig. S3b/IP HA; IB HA.tif
- Source Data/Uncropped and Unprocessed Scans/Fig. S3b/IP HA; IB SUMO1 - Marker.tif
- Source Data/Uncropped and Unprocessed Scans/Fig. S3b/IP HA; IB SUMO1.tif
- Source Data/Uncropped and Unprocessed Scans/Fig. S3c/
- Source Data/Uncropped and Unprocessed Scans/Fig. S3c/IB GAPDH (Left 5 columns) - Marker.tif
- Source Data/Uncropped and Unprocessed Scans/Fig. S3c/IB GAPDH (Left 5 columns).tif
- Source Data/Uncropped and Unprocessed Scans/Fig. S3c/IB HA (Left 5 columns) - Marker.tif
- Source Data/Uncropped and Unprocessed Scans/Fig. S3c/IB HA (Left 5 columns).tif
- Source Data/Uncropped and Unprocessed Scans/Fig. S3c/IB SUMO1 (Left 5 columns) - Marker.tif
- Source Data/Uncropped and Unprocessed Scans/Fig. S3c/IB SUMO1 (Left 5 columns).tif
- Source Data/Uncropped and Unprocessed Scans/Fig. S3c/IP HA; IB HA (Left 5 columns) - Marker.tif
- Source Data/Uncropped and Unprocessed Scans/Fig. S3c/IP HA; IB HA (Left 5 columns).tif
- Source Data/Uncropped and Unprocessed Scans/Fig. S3c/IP HA; IB SUMO1 (Left 5 columns) - Marker.tif
- Source Data/Uncropped and Unprocessed Scans/Fig. S3c/IP HA; IB SUMO1 (Left 5 columns).tif
- Source Data/Uncropped and Unprocessed Scans/Fig. S3d/
- Source Data/Uncropped and Unprocessed Scans/Fig. S3d/IB GAPDH - Marker.tif
- Source Data/Uncropped and Unprocessed Scans/Fig. S3d/IB GAPDH.tif
- Source Data/Uncropped and Unprocessed Scans/Fig. S3d/IB HA - Marker.tif
- Source Data/Uncropped and Unprocessed Scans/Fig. S3d/IB HA.tif
- Source Data/Uncropped and Unprocessed Scans/Fig. S3d/IB SUMO1 - Marker.tif
- Source Data/Uncropped and Unprocessed Scans/Fig. S3d/IB SUMO1.tif
- Source Data/Uncropped and Unprocessed Scans/Fig. S3d/IP HA; IB HA - Marker.tif
- Source Data/Uncropped and Unprocessed Scans/Fig. S3d/IP HA; IB HA.tif
- Source Data/Uncropped and Unprocessed Scans/Fig. S3d/IP HA; IB SUMO1 - Marker.tif
- Source Data/Uncropped and Unprocessed Scans/Fig. S3d/IP HA; IB SUMO1.tif
- Source Data/Uncropped and Unprocessed Scans/Fig. S5b/
- Source Data/Uncropped and Unprocessed Scans/Fig. S5b/IB GAPDH (Left 4 columns) - Marker.tif
- Source Data/Uncropped and Unprocessed Scans/Fig. S5b/IB GAPDH (Left 4 columns).tif
- Source Data/Uncropped and Unprocessed Scans/Fig. S5b/IB HA (Left 4 columns) - Marker.tif
- Source Data/Uncropped and Unprocessed Scans/Fig. S5b/IB HA (Left 4 columns).tif
- Source Data/Uncropped and Unprocessed Scans/Fig. S5b/IB SUMO1 (Left 4 columns) - Marker.tif
- Source Data/Uncropped and Unprocessed Scans/Fig. S5b/IB SUMO1 (Left 4 columns).tif
- Source Data/Uncropped and Unprocessed Scans/Fig. S5b/IP HA; IB HA (Left 4 columns) - Marker.tif
- Source Data/Uncropped and Unprocessed Scans/Fig. S5b/IP HA; IB HA (Left 4 columns).tif
- Source Data/Uncropped and Unprocessed Scans/Fig. S5b/IP HA; IB SUMO1 (Left 4 columns) - Marker.tif
- Source Data/Uncropped and Unprocessed Scans/Fig. S5b/IP HA; IB SUMO1 (Left 4 columns).tif
- Source Data/Uncropped and Unprocessed Scans/Fig. S7a/
- Source Data/Uncropped and Unprocessed Scans/Fig. S7a/IB CFL1 (rabbit) (Right 3 columns) - Marker.tif
- Source Data/Uncropped and Unprocessed Scans/Fig. S7a/IB CFL1 (rabbit) (Right 3 columns) - Marker.tif.tif
- Source Data/Uncropped and Unprocessed Scans/Fig. S7a/IB GAPDH - Marker.tif
- Source Data/Uncropped and Unprocessed Scans/Fig. S7a/IB GAPDH.tif
- Source Data/Uncropped and Unprocessed Scans/Fig. S7a/IB SUMO1 - Marker.tif
- Source Data/Uncropped and Unprocessed Scans/Fig. S7a/IB SUMO1.tif
- Source Data/Uncropped and Unprocessed Scans/Fig. S7a/IB pS3-CFL1 (Right 3 columns) - Marker.tif
- Source Data/Uncropped and Unprocessed Scans/Fig. S7a/IB pS3-CFL1 (Right 3 columns).tif
