# Supplementary material for: N-terminal α-amino SUMOylation of cofilin-1 is critical for its regulation of actin depolymerization
Source: Nat Commun. 2023 Sep 14;14:5688. doi: 10.1038/s41467-023-41520-2 (PMC10502023; doi:10.1038/s41467-023-41520-2)
Supplement: Supplementary file 4 — Source Data [file 41467_2023_41520_MOESM4_ESM.zip › Source Data/Source Data.xlsx]

## Sheet: Fig. 1a
	Column (Red frame)	4	5	6
	CFL1-HA	+	+	+
	His-SUMO1	+	+	+
	RGS-SENP1	-	+	-
	RGS-SENP1CS	-	-	+
Replicate 1	SUMOylated CFL1	41.396	0	44.827			Relative density (/Column 4)				Column	P value
	total CFL1	105.409	103.554	102.384		Replicate 1	0.867421	0	0.967067		4 vs 5	0.0002
	SUMOylated CFL1/total CFL1	39.2718	0	43.7832		Replicate 2	0.963588	0	0.850808		4 vs 6	0.9934
Replicate 2	SUMOylated CFL1	42.857	0	38.475		Replicate 3	1.16899	0	1.14885		5 vs 6	0.0002
	total CFL1	98.238	97.123	99.884
	SUMOylated CFL1/total CFL1	43.6257	0	38.5197
Replicate 3	SUMOylated CFL1	57.409	0	55.284
	total CFL1	108.472	104.546	106.288
	SUMOylated CFL1/total CFL1	52.9252	0	52.0134
	Average SUMOylated CFL1/total CFL1	45.2742	0	44.7721

## Sheet: Fig. 1b
	Column (Red frame)	4	5	6
	CFL1-HA	+	+	+
	Flag-SUMO1	+	+	+
	RGS-SENP1	-	+	-
	RGS-SENP1CS	-	-	+
Replicate 1	SUMOylated CFL1	47.491	0	45.293			Relative density (/Column 4)				Column	P value
	total CFL1	234.072	220.112	223.948		Replicate 1	0.853647	0	0.850943		4 vs 5	0.0016
	SUMOylated CFL1/total CFL1	20.2891	0	20.2248		Replicate 2	1.25231	0	1.37266		4 vs 6	0.9035
Replicate 2	SUMOylated CFL1	51.874	0	53.923		Replicate 3	0.894044	0	0.91006		5 vs 6	0.0023
	total CFL1	174.283	166.33	165.283
	SUMOylated CFL1/total CFL1	29.7642	0	32.6246
Replicate 3	SUMOylated CFL1	42.274	0	44.288
	total CFL1	198.944	202.451	204.754
	SUMOylated CFL1/total CFL1	21.2492	0	21.6299
	Average SUMOylated CFL1/total CFL1	23.7675	0	24.8264

## Sheet: Fig. 1c
	Column (Red frame)	2	3
	CFL1	+	+
	E1+E2+His-SUMO1	+	+
	ATP	-	+
Replicate 1	SUMOylated CFL1	0	18.377			Relative density (/Column 3)			Column	P value
	total CFL1	240.853	229.803		Replicate 1	0	0.823961		2 vs 3	0.0013
	SUMOylated CFL1/total CFL1	0	0.0799685		Replicate 2	0	1.24024
Replicate 2	SUMOylated CFL1	0	34.287		Replicate 3	0	0.9358
	total CFL1	294.958	284.847
	SUMOylated CFL1/total CFL1	0	0.12037
Replicate 3	SUMOylated CFL1	0	25.384
	total CFL1	245.827	279.489
	SUMOylated CFL1/total CFL1	0	0.0908229
	Average SUMOylated CFL1/total CFL1	0	0.0970538

## Sheet: Fig. 2d
	Column (Red frame)	2	3
	CFL1-HA	+	+
	His-SUMO1	+	+
	Myc-Naa60	-	+
Replicate 1	SUMOylated CFL1	30.971	0			Relative density (/Column 3)			Column	P value
	total CFL1	173.503	180.031		Replicate 1	1.10278	0		2 vs 3	0.0003
	SUMOylated CFL1/total CFL1	0.178504	0		Replicate 2	1.06608	0
Replicate 2	SUMOylated CFL1	43.982	0		Replicate 3	0.831143	0
	total CFL1	254.875	246.372
	SUMOylated CFL1/total CFL1	0.172563	0
Replicate 3	SUMOylated CFL1	27.574	0
	total CFL1	204.958	200.914
	SUMOylated CFL1/total CFL1	0.134535	0
	Average SUMOylated CFL1/total CFL1	0.161867	0

## Sheet: Fig. 2f
	Column (Red frame)	4	5	6
	CFL1	+	-	-
	MeM1+25K-CFL1	-	+	-
	Me25K-CFL1	-	-	+
	E1+E2+His-SUMO1	+	+	+
	ATP	+	+	+
Replicate 1	SUMOylated CFL1	23.425	0	24.238			Relative density (/Column 4)				Column	P value
	total CFL1	245.234	255.111	264.742		Replicate 1	1.00349	0	0.961804		4 vs 5	<0.0001
	SUMOylated CFL1/total CFL1	9.5521	0	9.15533		Replicate 2	0.945979	0	0.953479		4 vs 6	0.8019
Replicate 2	SUMOylated CFL1	45.288	0	42.883		Replicate 3	1.05053	0	1.24193		5 vs 6	<0.0001
	total CFL1	502.938	503.742	472.484
	SUMOylated CFL1/total CFL1	9.00469	0	9.07607
Replicate 3	SUMOylated CFL1	30.928	0	35.281
	total CFL1	309.282	299.569	298.44
	SUMOylated CFL1/total CFL1	9.99994	0	11.8218
	Average SUMOylated CFL1/total CFL1	9.51891	0	10.0177

## Sheet: Fig. 3a
	Column (Red frame)	1	2	3
	Ctrl siRNA	-	+	-
	SAE1 siRNA	-	-	+
Replicate 1	SUMOylated CFL1	18.283	17.984	0			Relative density (/Column 1)				Column	P value
	total CFL1	206.824	204.291	204.123		Replicate 1	0.880379	0.876719	0		1 vs 2	0.5808
	SUMOylated CFL1/total CFL1	8.83988	8.80313	0		Replicate 2	1.16119	0.955618	0		1 vs 3	<0.0001
Replicate 2	SUMOylated CFL1	20.485	18.93	0		Replicate 3	0.958434	0.945195	0		2 vs 3	<0.0001
	total CFL1	175.694	197.283	190.842
	SUMOylated CFL1/total CFL1	11.6595	9.59535	0
Replicate 3	SUMOylated CFL1	20.857	21.728	0
	total CFL1	216.727	228.94	227.161
	SUMOylated CFL1/total CFL1	9.62363	9.4907	0
	Average SUMOylated CFL1/total CFL1	10.041	9.29639	0

## Sheet: Fig. 3b
	Column (Red frame)	1	2	3
	Ctrl siRNA	-	+	-
	SAE2 siRNA	-	-	+
Replicate 1	SUMOylated CFL1	16.928	17.984	0			Relative density (/Column 1)				Column	P value
	total CFL1	179.252	192.788	178.453		Replicate 1	0.995348	0.983195	0		1 vs 2	0.6245
	SUMOylated CFL1/total CFL1	9.44369	9.32838	0		Replicate 2	1.08856	0.850561	0		1 vs 3	<0.0001
Replicate 2	SUMOylated CFL1	15.274	14.767	0		Replicate 3	0.916089	1.00324	0		2 vs 3	<0.0001
	total CFL1	147.888	182.987	175.332
	SUMOylated CFL1/total CFL1	10.3281	8.06997	0
Replicate 3	SUMOylated CFL1	18.12	20.188	0
	total CFL1	208.475	212.09	200.03
	SUMOylated CFL1/total CFL1	8.69169	9.5186	0
	Average SUMOylated CFL1/total CFL1	9.48782	8.97232	0

## Sheet: Fig. 3c
	Column (Red frame)	1	2	3
	Ctrl siRNA	-	+	-
	Ubc9 siRNA	-	-	+
Replicate 1	SUMOylated CFL1	22.475	25.682	0			Relative density (/Column 1)				Column	P value
	total CFL1	210.845	219.74	206.375		Replicate 1	1.05522	1.15698	0		1 vs 2	0.9698
	SUMOylated CFL1/total CFL1	10.6595	11.6874	0		Replicate 2	0.981238	0.911265	0		1 vs 3	<0.0001
Replicate 2	SUMOylated CFL1	21.984	20.238	0		Replicate 3	0.96354	0.878337	0		2 vs 3	<0.0001
	total CFL1	221.789	219.852	218.66
	SUMOylated CFL1/total CFL1	9.91212	9.20528	0
Replicate 3	SUMOylated CFL1	18.762	18.109	0
	total CFL1	192.76	204.099	189.213
	SUMOylated CFL1/total CFL1	9.73335	8.87265	0
	Average SUMOylated CFL1/total CFL1	10.1017	9.9218	0

## Sheet: Fig. 3d
	Column (Red frame)	1	2	3
	Ctrl siRNA	-	+	-
	SENP1 siRNA	-	-	+
Replicate 1	SUMOylated CFL1	12.853	13.573	25.275			Relative density (/Column 1)				Column	P value
	total CFL1	142.847	138.746	161.983		Replicate 1	0.93053	1.0117	1.61368		1 vs 2	0.9989
	SUMOylated CFL1/total CFL1	8.99774	9.78262	15.6035		Replicate 2	0.860866	0.962531	1.95901		1 vs 3	0.0046
Replicate 2	SUMOylated CFL1	18.462	20.462	39.382		Replicate 3	1.2086	1.05022	2.28234		2 vs 3	0.0048
	total CFL1	221.789	219.852	207.902
	SUMOylated CFL1/total CFL1	8.32413	9.30717	18.9426
Replicate 3	SUMOylated CFL1	22.847	20.844	46.871
	total CFL1	195.498	205.257	212.384
	SUMOylated CFL1/total CFL1	11.6866	10.1551	22.069
	Average SUMOylated CFL1/total CFL1	9.66948	9.74829	18.8717

## Sheet: Fig. 3e
	Column (Red frame)	2	3	4	5	6	7
	CFL1-HA	WT	WT	25KR	25KR	-	-
	HA-DUSP6	-	-	-	-	+	+
	His-SUMO1	-	+	-	+	-	+		Column	2	3	4	5	6	7
Replicate 1	Co-IPed SAE1	47.475	58.104	13.239	36.995	0	0			Relative density (/Column 2)							Column	P value
	total HA	69.704	70.892	68.237	68.729	81.283	82.874		Replicate 1	0.996695	1.1994	0.283916	0.787695	0	0		2 vs 3	<0.0001
	Co-IPed SAE1/total HA	68.1094	81.9613	19.4015	53.8274	0	0		Replicate 2	1.03885	1.16727	0.243031	0.753139	0	0		2 vs 4	<0.0001
Replicate 2	Co-IPed SAE1	53.827	61.283	12.368	39.268	0	0		Replicate 3	0.964451	1.1276	0.269284	0.766344	0	0		2 vs 5	<0.0001
	total HA	75.823	76.829	74.472	76.299	83.847	89.283										2 vs 6	<0.0001
	Co-IPed SAE1/total HA	70.9903	79.7655	16.6076	51.4659	0	0										2 vs 7	<0.0001
Replicate 3	Co-IPed SAE1	60.884	71.84	16.237	45.551	0	0										3 vs 4	<0.0001
	total HA	92.38	93.232	88.237	86.982	91.222	89.736										3 vs 5	<0.0001
	Co-IPed SAE1/total HA	65.906	77.0551	18.4016	52.3683	0	0										3 vs 6	<0.0001
	Average Co-IPed SAE1/total HA	68.3353	79.5939	18.1369	52.5539	0	0										3 vs 7	<0.0001
																	4 vs 5	<0.0001
																	4 vs 6	<0.0001
																	4 vs 7	<0.0001
																	5 vs 6	<0.0001
																	5 vs 7	<0.0001
																	6 vs 7	>0.9999
									Column	2	3	4	5	6	7
Replicate 1	Co-IPed SAE2	45.11	56.755	13.455	43.183	0	0			Relative density (/Column 2)							Column	P value
	total HA	69.704	70.892	68.237	68.729	81.283	82.874		Replicate 1	0.978999	1.21108	0.298285	0.950473	0	0		2 vs 3	0.0035
	Co-IPed SAE2/total HA	64.7165	80.0584	19.718	62.8308	0	0		Replicate 2	0.943147	1.23028	0.32257	0.740979	0	0		2 vs 4	<0.0001
Replicate 2	Co-IPed SAE2	47.273	62.483	15.88	37.373	0	0		Replicate 3	1.07785	1.1951	0.287062	0.831489	0	0		2 vs 5	0.0277
	total HA	75.823	76.829	74.472	76.299	83.847	89.283										2 vs 6	<0.0001
	Co-IPed SAE2/total HA	62.3465	81.3274	21.3235	48.9823	0	0										2 vs 7	<0.0001
Replicate 3	Co-IPed SAE2	65.822	73.655	16.744	47.81	0	0										3 vs 4	<0.0001
	total HA	92.38	93.232	88.237	86.982	91.222	89.736										3 vs 5	<0.0001
	Co-IPed SAE2/total HA	71.2514	79.0018	18.9762	54.9654	0	0										3 vs 6	<0.0001
	Average Co-IPed SAE2/total HA	66.1048	80.1292	20.0059	55.5928	0	0										3 vs 7	<0.0001
																	4 vs 5	<0.0001
																	4 vs 6	0.0001
																	4 vs 7	0.0001
																	5 vs 6	<0.0001
																	5 vs 7	<0.0001
																	6 vs 7	>0.9999
									Column	2	3	4	5	6	7
Replicate 1	Co-IPed Ubc9	48.437	57.597	18.481	28.039	26.658	34.844			Relative density (/Column 2)							Column	P value
	total HA	69.704	70.892	68.237	68.729	81.283	82.874		Replicate 1	0.999853	1.16901	0.389693	0.587001	0.471894	0.60496		2 vs 3	0.0003
	Co-IPed Ubc9/total HA	69.4896	81.2461	27.0835	40.7965	32.7965	42.0445		Replicate 2	0.969508	1.21374	0.358979	0.663937	0.451869	0.561469		2 vs 4	<0.0001
Replicate 2	Co-IPed Ubc9	51.09	64.809	18.58	35.207	26.332	34.84		Replicate 3	1.03064	1.17047	0.326819	0.663168	0.473225	0.657727		2 vs 5	<0.0001
	total HA	75.823	76.829	74.472	76.299	83.847	89.283										2 vs 6	<0.0001
	Co-IPed Ubc9/total HA	67.3806	84.3549	24.949	46.1435	31.4048	39.022										2 vs 7	<0.0001
Replicate 3	Co-IPed Ubc9	66.171	75.842	20.042	40.09	30.002	41.02										3 vs 4	<0.0001
	total HA	92.38	93.232	88.237	86.982	91.222	89.736										3 vs 5	<0.0001
	Co-IPed Ubc9/total HA	71.6291	81.3476	22.7138	46.09	32.889	45.7119										3 vs 6	<0.0001
	Average Co-IPed Ubc9/total HA	69.4998	82.3162	24.9154	44.3433	32.3634	42.2595										3 vs 7	<0.0001
																	4 vs 5	<0.0001
																	4 vs 6	0.022
																	4 vs 7	<0.0001
																	5 vs 6	0.0005
																	5 vs 7	0.8818
																	6 vs 7	0.0027
									Column	2	3	4	5	6	7
Replicate 1	Co-IPed SENP1	12.554	21.593	30.698	42.611	12.827	25.636			Relative density (/Column 2)							Column	P value
	total HA	69.704	70.892	68.237	68.729	81.283	82.874		Replicate 1	0.991861	1.67742	2.47752	3.41435	0.869064	1.70356		2 vs 3	<0.0001
	Co-IPed SENP1/total HA	18.0104	30.459	44.9873	61.9986	15.7807	30.9337		Replicate 2	1.00173	1.86312	2.22143	3.17527	0.721307	1.56968		2 vs 4	<0.0001
Replicate 2	Co-IPed SENP1	13.792	25.992	30.04	43.992	10.982	25.448		Replicate 3	1.0064	1.83652	2.3903	3.05678	0.895178	1.42926		2 vs 5	<0.0001
	total HA	75.823	76.829	74.472	76.299	83.847	89.283										2 vs 6	0.5361
	Co-IPed SENP1/total HA	18.1897	33.831	40.3373	57.6574	13.0977	28.5026										2 vs 7	0.001
Replicate 3	Co-IPed SENP1	16.882	31.091	38.298	48.28	14.828	23.289										3 vs 4	0.001
	total HA	92.38	93.232	88.237	86.982	91.222	89.736										3 vs 5	<0.0001
	Co-IPed SENP1/total HA	18.2745	33.348	43.4036	55.5057	16.2549	25.9528										3 vs 6	<0.0001
	Average Co-IPed SENP1/total HA	18.1582	32.546	42.9094	58.3872	15.0444	28.463										3 vs 7	0.2746
																	4 vs 5	<0.0001
																	4 vs 6	<0.0001
																	4 vs 7	<0.0001
																	5 vs 6	<0.0001
																	5 vs 7	<0.0001
																	6 vs 7	<0.0001

[truncated: 5 more sheets: Fig. 3f, Fig. 4b, Fig. 4d-e, Fig. 4f, Fig. S6a]
